# Supplementary material for: Primary Care Professionals’ Empathy and Its Relationship to Approaching Patients with Risky Alcohol Consumption
Source: Healthcare (Basel). 2024 Jan 19;12(2):262. doi: 10.3390/healthcare12020262 (PMC10815215; doi:10.3390/healthcare12020262)
Supplement: Supplementary file 1 [file healthcare-12-00262-s001.zip]

Archive with 1 entries (1 files):
- healthcare-2782437-supplementary.pdf
